# Supplementary material for: Potentiometric Surfactant Sensor Based on 1,3-Dihexadecyl-1H-benzo[d]imidazol-3-ium for Anionic Surfactants in Detergents and Household Care Products
Source: Molecules. 2021 Jun 14;26(12):3627. doi: 10.3390/molecules26123627 (PMC8231998; doi:10.3390/molecules26123627)
Supplement: Supplementary file 1 [file molecules-26-03627-s001.zip]

Archive with 1 entries (1 files):
- molecules-1240136-supplementary.pdf
